# Supplementary material for: Caffeine Supplementation for 4 Days Does Not Induce Tolerance to the Ergogenic Effects Promoted by Acute Intake on Physiological, Metabolic, and Performance Parameters of Cyclists: A Randomized, Double-Blind, Crossover, Placebo-Controlled Study
Source: Nutrients. 2020 Jul 16;12(7):2101. doi: 10.3390/nu12072101 (PMC7400874; doi:10.3390/nu12072101)
Supplement: Supplementary file 1 [file nutrients-12-02101-s001.zip]

Archive with 1 entries (1 files):
- nutrients-852739-supplementary.jpg
